# Supplementary material for: MTOR Variation Related to Heat Resistance of Chinese Cattle
Source: Animals (Basel). 2019 Nov 4;9(11):915. doi: 10.3390/ani9110915 (PMC6912800; doi:10.3390/ani9110915)
Supplement: Supplementary file 1 [file animals-09-00915-s001.zip]

Archive with 4 entries (3 files):
- Supplementary Materials/Table S1.xlsx
- Supplementary Materials/Table S2.xlsx
- Supplementary Materials/Table S3.xlsx
- Supplementary Materials/
