# Supplementary material for: MTOR Variation Related to Heat Resistance of Chinese Cattle
Source: Animals (Basel). 2019 Nov 4;9(11):915. doi: 10.3390/ani9110915 (PMC6912800; doi:10.3390/ani9110915)
Supplement: Supplementary file 1 [file animals-09-00915-s001.zip › Supplementary Materials/Table S1.xlsx]

## Sheet: Sheet1
地域分布	品种	GG	GC	CC	G	C
北方黄牛	哈萨克牛	0.8750 ( 21 )	0.1250 ( 3 )	0.0000 ( 0 )	0.9375	0.0625
	延边牛	1.000 ( 30 )	0.0000 ( 0 )	0.0000 ( 0 )	1	0
	柴达木牛	0.5333 ( 16 )	0.4000 ( 12 )	0.0667 ( 2 )	0.7333	0.2667
	蒙古牛	0.7714 ( 27 )	0.2286 ( 8 )	0.0000 ( 0 )	0.8857	0.1143
总计		0.6800 ( 85 )	0.2640 ( 33 )	0.0560 ( 7 )	0.812	0.188
中原黄牛	郏县红牛	0.5667 ( 17 )	0.4000 ( 12 )	0.0333 ( 1 )	0.7667	0.2333
	南阳牛	0.4737 ( 9 )	0.4737 ( 9 )	0.0526 ( 1 )	0.7105	0.2895
	鲁西牛	0.5172 ( 15 )	0.4138 ( 12 )	0.0690 ( 2 )	0.7241	0.2759
	渤海黑牛	0.6000 ( 18 )	0.2667 ( 8 )	0.1333 ( 4 )	0.7333	0.2667
	晋南牛	0.5000 ( 6 )	0.2500 ( 3 )	0.2500 ( 3 )	0.625	0.375
	秦川牛	0.7500 ( 21 )	0.2143 ( 6 )	0.0357 ( 1 )	0.8571	0.1429
总计		0.5811 ( 86 )	0.3378 ( 50 )	0.0811 ( 12 )	0.75	0.25
南方黄牛	吉安牛	0.3529 ( 6 )	0.5294 ( 9 )	0.1177 ( 2 )	0.6176	0.3824
	锦江牛	0.4545 ( 5 )	0.5455 ( 6 )	0.0000 ( 0 )	0.7273	0.2727
	皖南牛	0.3333 ( 10 )	0.5000 ( 15 )	0.1667 ( 5 )	0.5833	0.4167
	威宁牛	0.3667 ( 11 )	0.5667 ( 17 )	0.0667 ( 2 )	0.65	0.35
	枣北牛	0.6000 ( 6 )	0.4000 ( 4 )	0.0000 ( 0 )	0.8	0.2
	大别山牛	0.6333 ( 19 )	0.3000 ( 9 )	0.0667 ( 2 )	0.7833	0.2167
	巴山牛	0.5227 ( 23 )	0.4546 ( 20 )	0.0227 ( 1 )	0.75	0.25
	雷琼牛	0.3061 ( 15 )	0.5306 ( 26 )	0.1633 ( 8 )	0.5714	0.4286
	文山牛	0.1000 ( 3 )	0.7000 ( 21 )	0.2000 ( 6 )	0.45	0.55
	滇中牛	0.1333（4）	0.5333（16）	0.3333 ( 10 )	0.6	0.4
	广丰牛	0.7000 (7 )	0.3000 ( 3 )	0.0000 ( 0 )	0.85	0.15
	三江牛	0.5384 ( 14 )	0.4231 ( 11 )	0.0385 ( 1 )	0.75	0.25
	巫陵牛	0.4923 ( 32 )	0.3538 ( 23 )	0.1538 ( 10 )	0.6692	0.3308
	关岭牛	0.5000 ( 15 )	0.3000 ( 9 )	0.2000 ( 6 )	0.65	0.35
	务川牛	0.6207 ( 18 )	0.2414 ( 7 )	0.1379 ( 4 )	0.7414	0.2586
	闽南牛	0.4000 ( 6 )	0.6000 ( 9 )	0.0000 ( 0 )	0.7	0.3
	隆林牛	0.3846 ( 5 )	0.5385 ( 7 )	0.0769 ( 1 )	0.6538	0.3462
	涠洲牛	0.2500 ( 7 )	0.3929 ( 11 )	0.3571 ( 10 )	0.4464	0.5536
	南丹牛	0.4400 ( 11 )	0.4400 ( 11 )	0.1200 ( 3 )	0.66	0.34		G	70
	云岭牛	0.2800 ( 7 )	0.6000 ( 15 )	0.1200 ( 3 )	0.58	0.42		C	26
	迪庆牛	0.8667 ( 26 )	0.1000 ( 3 )	0.0333 ( 1 )	0.9167	0.0833
	昭通牛	0.5625 ( 27 )	0.3333 ( 16 )	0.1042 (5 )	0.7292	0.2708
	德宏牛(云南高峰牛	0.0000 ( 0 )	0.5263 ( 10 )	0.4737 ( 9 )	0.2632	0.7368
总计		0.4301 ( 277 )	0.4317（278 )	0.1382 ( 89 )	0.646	0.354
特殊品种	西藏牛	1.0000 ( 29 )	0.0000 ( 0 )	0.0000 ( 0 )	1	0
	日喀则牛	0.4000 ( 12 )	0.4333 ( 13 )	0.1667 ( 5 )	0.6167	0.3833
总计		0.6949 ( 41 )	0.2203 ( 13 )	0.0848 ( 5 )	0.8051	0.1949
对照组	缅甸瘤牛	0.0667 ( 2 )	0.4333 ( 13 )	0.5000 ( 15 )	0.2833	0.7167
	安格斯牛	1.0000 ( 30 )	0.0000 ( 0 )	0.0000 ( 0 )	1	0
总计	1030	521	387	128

## Sheet: Sheet2
Table S1 Distribution of 35 cattle breeds of China as well as Angus and zebu population
Geographical grouping	Breeds (codes)	Sample size	Locality	Annual mean temperature (°C)	Annual mean humidity (%)	Temperature humidity index (THI)	East longitude (° E)	North latitude (° N)	Elavation(m)
Northern group	Kazakh (KZ)	24	Yining,Yili, Xinjing, China	9.1	64	50.28	87.91	46.2	662.5
	Yanbian (YB)	30	Yanbian, Jilin, China	5	66	44.18	129.42	44.91	183.4
	Chaidamu (QD)	30	Geermu, Haixi, Qinghai, China	4.4	32	46.68	96.96	36.94	2842.9
	Mongolian (MG)	35	Heshuo, Kuerl, Bayingolin, Xinjiang, China	7.9	52	49.33	112.97	42.29	931.5
Central group	Jiaxian Red (JX)	30	Jiaxian, Pingdingshan, Henan, China	14.5	67	58.08	113.66	34.65	136.4
	Nanyang (NY)	19	Nanyang, Henan, China	14.9	72	58.69	112.56	33.34	129.8
	Luxi (LX)	29	Jining, Shandong, China	6.8	66	46.81	117.78	37.09	1416.5
	Bohai Black (BH)	30	Binzhou, Shandong, China	12.2	66	54.72	116.61	38.95	21.2
	Jinnan (JN)	12	Yuncheng, Shanxi, China	13.6	62	56.8	111.09	35.42	376
	Qinchuan (QC)	28	Yangling, Shaanxi, China	8.3	63	49.19	107.92	34.51	612.4
Southern group	Ji'an (JA)	17	Ji’an, Jiangxi, China	18.3	78	64.1	114.99	27.12	177.7
	Jinjiang (JJ)	11	Gaoan, Yichuan, Jiangxi, China	17.9	79	63.5	116.12	28.5	231.3
	Wannan (WN)	30	Jixi, Anhui, China	16.5	77	61.23	117.96	31.95	232.3
	Weining (GZWN)	30	Weining, Bijie, Guizhou, China	10.5	80	51.68	105.14	27.74	2237.5
	Zaobei (ZB)	10	Zaoyang, Xiangyang, Hubei, China	15.4	72	59.46	112.77	32.13	125.5
	Dabieshan (DBS)	30	Anqing, Anhui, China	16.3	78	60.93	117.07	30.53	19.8
	Bashan (BS)	44	Xuanhan, Dazhou, Sichuan, China	17.3	79	62.54	107.73	31.36	310.4
	Leiqiong (LQ)	49	Leizhou, Guangdong,China	23.8	85	73.45	110.1	20.87	67.9
	Wengshan (WS)	30	Wenshan, Yunan, China	17.2	81	62.44	104.31	23.41	1246.3
	Dianzhong (DZ)	30	Chuxiong, Yunan, China	20	79	66.84	101.55	25.04	1772
	Guangfeng (GF)	10	Guangfeng, Shangrao, Jiangxi, China	18.2	78	63.94	118.42	28.64	1079.1
	Sanjiang (SJ)	26	Sanjiang, Baishi, Sichuan, China	12.5	63	55.21	103.59	31.49	710.5
	Wuling (WL)	65	Yongshun, Hunan, China	17.2	77	62.33	110.51	28.41	416.3
	Guanling (GL)	30	Guanling, Guizhou, China	14	81	57.28	105.54	25.97	1527.1
	Wuchuan (WC)	29	Fenggang, Guizhou, China	7.7	53	48.1	106.9	28.61	843.9
	Minnan (MN)	15	Sorthern region of the Fujian province	21	79	68.43	118.09	26.78	30
	Longlin (LL)	13	Longlin, Guangxi, China	19.3	80	61.97	104.5	24.5	173.1
	Weizhou (WZ)	28	Weizhou Island, Guangxi, China	21.7	82	63.94	109.06	21.29	55.2
	Nandan (ND)	25	Nandan, Guangxi, China	22	77	64.18	107.3	24.42	213.9
	Diqing(DQ)	30	Dingqing, Yunnan, China	5.4	70	44.41	99.42	27.5	3276.1
	Yunnan Humped (DH)	19	Dehong, Yunnan, China	20	79	66.84	97.5	24.01	775.6
	Zhaotong(ZT)	48	Zhaotong, Yunnan, China	11.6	74	53.61	103.45	27.2	1949.5
	Yunling (YL)	25	Kunming, Yunman, China	15.3	70	58.7	102.41	25.01	1891.4
Special	Tibetan (TB)	29	Changdu,Xizang, China	8.5	63	49.48	97.1	31.09	3306
	Shigatse Humped (SH)	30	Dingjie,Xizang, China	2.1	55	41.28	88.53	29.15	3836
Sub total		970
Exotic	Burma (MD)	30	Sri Lanka and India
	Angus (Augus)	30	Yangling, Shanxi, China
Total		1030
