# Supplementary material for: MTOR Variation Related to Heat Resistance of Chinese Cattle
Source: Animals (Basel). 2019 Nov 4;9(11):915. doi: 10.3390/ani9110915 (PMC6912800; doi:10.3390/ani9110915)
Supplement: Supplementary file 1 [file animals-09-00915-s001.zip › Supplementary Materials/Table S2.xlsx]

## Sheet: Sheet1
Table S2. Primer sequences and fragment size for PCR amplification of the MTOR gene
Candidate gene	GenBank accession no.	Primer sequencesm （5’→3’）	Tm (℃)	Fragment size(bp)
MTOR	NC_037343.1	F:GTTTTCAGTTGTTGAGCTAGATTTC	54	571
		R:TGGCTCAGTTATTCTTTTTCAGATT
