# Supplementary material for: MTOR Variation Related to Heat Resistance of Chinese Cattle
Source: Animals (Basel). 2019 Nov 4;9(11):915. doi: 10.3390/ani9110915 (PMC6912800; doi:10.3390/ani9110915)
Supplement: Supplementary file 1 [file animals-09-00915-s001.zip › Supplementary Materials/Table S3.xlsx]

## Sheet: Sheet1
Table S3 Test of three subjects' effects on MTOR genetypes
Source	Variable	Type III Sum of Squares	df	Mean Square	F	Sig.
Corrected Model	Temputure	2690.571a	2	1345.29	44.3303	3.79932e-19
	Humidity	5566.726b	2	2783.36	22.8814	1.95301e-10
	THI	5523.100c	2	2761.55	45.8566	9.40577e-20
Intercept	Temputure	133385	1	133385	4395.35	0
	Humidity	3.32435e+06	1	3.32435e+06	27328.7	0
	THI	2.1563e+06	1	2.1563e+06	35806.1	0
MTOR	Temputure	2690.57	2	1345.29	44.3303	3.79932e-19
	Humidity	5566.73	2	2783.36	22.8814	1.95301e-10
	THI	5523.1	2	2761.55	45.8566	9.40577e-20
Error	Temputure	29345.4	967	30.3469
	Humidity	117629	967	121.643
	THI	58234.2	967	60.2215
Total	Temputure	212777	970
	Humidity	4988572	970
	THI	3.20329e+06	970
Corrected Total	Temputure	32036	969
	Humidity	123196	969
	THI	63757.3	969
a. R Squared = 0.084（Adjusted R Squared = 0.082）
b. R Squared = 0.045（Adjusted R Squared = 0.043）
c. R Squared = 0.087（Adjusted R Squared = 0.085）
